# Supplementary material for: Origin and Evolution of the Cannabinoid Oxidocyclase Gene Family
Source: Genome Biol Evol. 2021 Jun 8;13(8):evab130. doi: 10.1093/gbe/evab130 (PMC8521752; doi:10.1093/gbe/evab130)
Supplement: evab130_Supplementary_Data [file evab130_supplementary_data.zip]

Archive with 6 entries (6 files):
- Supplementary figure legends_210102.docx
- Supplementary tables.xlsx
- Figure S1 - Cannabinoid oxidocyclase gene tree based on genbank accessions_v2.pdf
- Figure S2 - Cannabinoid oxidocyclase gene tree based on whole-genome assemblies_v2.pdf
- Figure S3 - LASTZ nucleotide alignment dotplots of microsyntenic cluster 1.pdf
- Figure S4 - LASTZ nucleotide alignment dotplots of microsyntenic cluster 2.pdf
